# Supplementary material for: Cardiotoxicity of Zebrafish Induced by 6-Benzylaminopurine Exposure and Its Mechanism
Source: Int J Mol Sci. 2022 Jul 29;23(15):8438. doi: 10.3390/ijms23158438 (PMC9369308; doi:10.3390/ijms23158438)
Supplement: Supplementary file 1 [file ijms-23-08438-s001.zip]

Archive with 10 entries (10 files):
- Video S1 Heart fluorescence view 10.mp4
- Video S1 Heart fluorescence view 20.mp4
- Video S1 Heart fluorescence view Ctrl.mp4
- Video S2 Video of original velocity cardiac systole and diastole 10.mp4
- Video S2 Video of original velocity cardiac systole and diastole 20.mp4
- Video S2 Video of original velocity cardiac systole and diastole Ctrl.mp4
- Video S2 Video of slow heart systole and diastole 10.mp4
- Video S2 Video of slow heart systole and diastole 20.mp4
- Video S2 Video of slow heart systole and diastole Ctrl.mp4
- Supplementary Materials.pdf
